# Supplementary material for: Pegylated Gold Nanoparticles Conjugated with siRNA: Complexes Formation and Cytotoxicity
Source: Int J Mol Sci. 2023 Apr 2;24(7):6638. doi: 10.3390/ijms24076638 (PMC10094790; doi:10.3390/ijms24076638)
Supplement: Supplementary file 1 [file ijms-24-06638-s001.zip]

Archive with 1 entries (1 files):
- ijms-2298481-supplementary.pdf
